# Supplementary material for: Enhancement of Apple Stress Resistance via Proline Elevation by Sugar Substitutes
Source: Int J Mol Sci. 2024 Sep 2;25(17):9548. doi: 10.3390/ijms25179548 (PMC11395137; doi:10.3390/ijms25179548)
Supplement: Supplementary file 1 [file ijms-25-09548-s001.zip]

Archive with 1 entries (1 files):
- ijms-3142848-supplementary.pdf
